# Supplementary material for: The High Proportion of Discordant EGFR Mutations among Multiple Lung Tumors
Source: Cancers (Basel). 2022 Jun 18;14(12):3011. doi: 10.3390/cancers14123011 (PMC9221401; doi:10.3390/cancers14123011)
Supplement: Supplementary file 1 [file cancers-14-03011-s001.zip]

Archive with 1 entries (1 files):
- cancers-1735308-supplementary.pdf
